# Supplementary material for: Phytoplankton in Lakes of Different Nutrient Levels in the Middle Yangtze River: Annual Variations in Community Structure and Key Driving Factors
Source: Plants (Basel). 2026 Jul 8;15(14):2108. doi: 10.3390/plants15142108 (PMC13416174; doi:10.3390/plants15142108)
Supplement: Supplementary file 1 [file plants-15-02108-s001.zip]

Archive with 1 entries (1 files):
- plants-4361418-supplementary.xlsx
