# Supplementary material for: Phytoplankton in Lakes of Different Nutrient Levels in the Middle Yangtze River: Annual Variations in Community Structure and Key Driving Factors
Source: Plants (Basel). 2026 Jul 8;15(14):2108. doi: 10.3390/plants15142108 (PMC13416174; doi:10.3390/plants15142108)
Supplement: Supplementary file 1 [file plants-15-02108-s001.zip › plants-4361418-supplementary.xlsx]

## Sheet: Table S1
Supplementary Table S1. Detected biomass of phytoplankton species grouped by phylum across four lake communities and seasons.
Phylum	Latin name	Xiandao Lake - Spring detected biomass	Xiandao Lake - Summer detected biomass	Xiandao Lake - Autumn detected biomass	Xiandao Lake - Winter detected biomass	Wanghu Lake - Spring detected biomass	Wanghu Lake - Summer detected biomass	Wanghu Lake - Autumn detected biomass	Wanghu Lake - Winter detected biomass	Cihu Lake - Spring detected biomass	Cihu Lake - Summer detected biomass	Cihu Lake - Autumn detected biomass	Cihu Lake - Winter detected biomass	Bao'an Lake - Spring detected biomass	Bao'an Lake - Summer detected biomass	Bao'an Lake - Autumn detected biomass	Bao'an Lake - Winter detected biomass
Bacillariophyta	Achnanthes gracillina	0.00737364	0.0325812	0.00188628	0.00107787											0.00377256
Bacillariophyta	Achnanthidium sp.	0.00196345		0.000377256							0.060361				0.00679061
Bacillariophyta	Amphora ovalis																0.00754512
Bacillariophyta	Cocconeis placentula	0.00125752	0.0043115	0.00407758	0.010865		0.0251504		0.00150902	0.043115					0.0181083	0.00150902	0.00268698
Bacillariophyta	Cyclotella aslerocastata														0.00377256	0.0804813
Bacillariophyta	Cyclotella catenata														0.219773	0.0395364
Bacillariophyta	Cyclotella meneghiniana			0.0613251	0.000503008											0.0716787
Bacillariophyta	Cyclotella sp.	0.0307959	0.122045	0.0234675	0.00693193	0.0373484	0.0626525	0.0380015	0.00806825	0.265373	0.404113	0.226773	0.0587981	0.167708		0.032444	0.0110573
Bacillariophyta	Cymatopleura solea																0.00503008
Bacillariophyta	Cymbella affinis	0.00503008	0.0287433												0.0150902
Bacillariophyta	Cymbella perpusilla		0.0043115
Bacillariophyta	Diatoma hiemale var. mesodon																0.0022864
Bacillariophyta	Diploneis elliptica															0.00503008
Bacillariophyta	Eunotia arcus	0.00960288
Bacillariophyta	Fragilaria sp.			0.00125752													0.0068592
Bacillariophyta	Gomphonema angustatum																0.00100602
Bacillariophyta	Gomphonema constrictum var. turgidum	0.0104793
Bacillariophyta	Gomphonema gracile var. major	0.0100602
Bacillariophyta	Gomphonema hedinii														0.0452707
Bacillariophyta	Hydrosera whampoensis					0.0148387	0.0335339		0.00163478	0.0498607		0.0335339	0.124818
Bacillariophyta	Melosira granulata	0.0274368		1.26381	0.0362166	0.206736	2.27611	0.522606	0.0320668	1.22932	6.80858	0.60361		0.604025	1.88628	1.3036	0.0126552
Bacillariophyta	Melosira granulata.var.angustissima					0.060361	0.421968			1.28962	1.90784	0.402407		1.60963	4.41977
Bacillariophyta	Melosira varians															0.405281
Bacillariophyta	Navicula abiskoensis				0.0060361
Bacillariophyta	Navicula avenacea	0.00964099		0.00377256											0.0339531
Bacillariophyta	Navicula cuspidata			0.00377256
Bacillariophyta	Navicula simplex																0.0060361
Bacillariophyta	Navicula sp.		0.00816572	0.00174581	0.000359292				0.00150902	0.031438					0.125752
Bacillariophyta	Nitzschia acicularis	0.0062876			0.00207491	0.0125752	0.0465748	0.0574867		0.181083	1.43178	0.494625		0.129451	0.716284	0.062876
Bacillariophyta	Nitzschia levidensis												0.0150902
Bacillariophyta	Nitzschia longissima										0.227551				0.140842
Bacillariophyta	Nitzschia palea	0.000922182	0.00307031	0.0208838		0.00637144	0.0167669	0.0167669			0.568399	0.0938949	0.0212701	0.174795	0.170911	0.0164196	0.00201203
Bacillariophyta	Rhizosolenia sp.	0.100973
Bacillariophyta	Skeletonema costatum									0.574867		0.257093
Bacillariophyta	Stauronei pygmaea								0.00503008
Bacillariophyta	Surirella biseriata																0.0201203
Bacillariophyta	Synedra actinastroides						0.251504		0.00377256		0.77068	1.05632				0.233899
Bacillariophyta	Synedra acus	0.130925	0.0215575						0.00905415	8.32928	1.16949	0.60361			0.671516
Bacillariophyta	Synedra pulchella														0.0519775
Bacillariophyta	Synedra ulna		0.08623				0.251504
Chlorophyta	Actinastrum sp.						0.125752			0.377256	0.253899	0.100602
Chlorophyta	Ankistrodesmus acicularis	0.000503008	0.00163314		0.00120722	0.0043594		0.02184	0.000716787	0.117967	0.0546123	0.0424762	0.0499655	0.0130998	0.0140842	0.0203179	0.000402407
Chlorophyta	Ankistrodesmus convolutus							0.0167669		0.0287433	0.019761	0.0687445		0.0106889
Chlorophyta	Ankistrodesmus falcatus					0.00352106	0.0134136	0.0107787	0.000938949	0.0169406	0.0675468	0.060361	0.0077607	0.00377256	0.00989249
Chlorophyta	Carteria globosa		0.0043115			0.0211263	0.0251504	0.0384115		0.043115		0.134136			0.0799783	0.0301805
Chlorophyta	Chlamydomonas braunii				0.00301805
Chlorophyta	Chlamydomonas globosa	0.000754512						0.0125752								0.0226354
Chlorophyta	Chlamydomonas orbicularis		0.0120526		0.000215575	0.0316895	0.0335339	0.0171807	0.000905415	0.054792		0.244797	0.0301805	0.0301805	0.0941631	0.0150902
Chlorophyta	Chlamydomonas ovalis		0.00215575									0.0452707	0.00754512		0.0713266	0.0150902	0.000754512
Chlorophyta	Chlorella sp.	0.000127657	0.00250851	0.00139166	0.000110662	0.000213778	0.00384522	0.0028539	6.79061e-05	0.0101769	0.0149705	0.010144		0.0017992	0.012374	0.00319913	0.000306134
Chlorophyta	Chlorococcum sp.		0.0574867				0.167669
Chlorophyta	Chlorogonium sp.	0.0091456	0.0300498					0.0838347			0.251504				0.0754512	0.00503008	0.00480144
Chlorophyta	Chodatella ciliata		0.00215575		0.000301805	0.0060361					0.0215575				0.00226354		0.000754512
Chlorophyta	Chodatella quadriseta									0.215575		0.503008	0.616275	0.0622682		0.129345	0.00754512
Chlorophyta	Chodatella sp.									0.202102
Chlorophyta	Chodatella wratislaviensis					0.0377256		0.17246			0.215575	0.301805
Chlorophyta	Closterium gracile						0.125752			0.700619					0.251504	0.129345
Chlorophyta	Closterium parvulum var. angustum			0.00125752		0.0129944				0.0673672				0.325727	0.0838347	0.0343722	0.0215277
Chlorophyta	Coelastrum reticulatum	0.00553309	0.134963	0.0224186	0.00482888										0.0362166
Chlorophyta	Coelastrum sphaericum		0.0227334	0.0060361							0.129345	0.181083		0.0905415	0.189634
Chlorophyta	Cosmarium leave		0.0661968	0.00884724							0.251504				0.0150902	0.0402407
Chlorophyta	Cosmarium turpinii													0.0147944
Chlorophyta	Cosmarium vexatum			0.00251504													0.00335339
Chlorophyta	Crucigenia apiculata						0.0503008	0.0371452		0.100602	0.163478	0.0704212		0.00754512	0.0503008		0.00091456
Chlorophyta	Crucigenia fenestrata															0.017246
Chlorophyta	Crucigenia quadrata		0.00287433	0.000503008						0.0287433	0.0653911		0.0323362	0.0163539	0.0350429		0.0045728
Chlorophyta	Crucigenia rectangularis	0.0060361		0.0060361	0.00241444	0.0113177	0.0998192	0.0294887			0.08623	0.0402407		0.0060361	0.0910026
Chlorophyta	Crucigenia tetrapedia			0.030432				0.0100602		0.0724332		0.0972483	0.00301805	0.00858983		0.0166472
Chlorophyta	Dictyosphaerium sp.		0.00215575							0.0395221	0.19785	0.105632			0.0115692
Chlorophyta	Elakatothrix gelatinosa	0.00125752	0.0141539	0.0015719			0.0279449
Chlorophyta	Euastrum dubium										0.0136531						0.000251504
Chlorophyta	Galenkinia sp.					0.0138327	0.0419174	0.0251504		0.092817	0.201203		0.00754512		0.188628
Chlorophyta	Gloeocystis sp.		0.00114973	0.000804813
Chlorophyta	Gonatozygon brebissonii															0.0125752
Chlorophyta	Kirchneriella contorta			0.000100602			0.0033981	0.00251504	0.000201203	0.00408155	0.0111201	0.00704212	0.00112099	0.00132569
Chlorophyta	Kirchneriella obesa							0.00640192		0.0062876			0.00305398	0.00345818
Chlorophyta	Kirchneriella sp.	0.000332544	0.000894963	0.000125752	2.01203e-05	0.000414982	0.00231011	0.0088641	7.24332e-05	0.00295877	0.0034492	0.0125193	0.00452947	0.00487757	0.000150902	0.000657504	9.65623e-05
Chlorophyta	Mougeotia sp.		0.08623	0.00754512						0.8623	2.26354
Chlorophyta	Nephrocytium sp.			0.00801602											0.00528159
Chlorophyta	Oedogonium sp.	0.00503008		0.00251504		0.0804813											0.00804813
Chlorophyta	Oocystis lacustis	0.00545688	0.0265658	0.0212655		0.0301805		0.114973				0.0804813	0.0120722	0.00887662
Chlorophyta	Oocystis parva	0.00201203	0.0321729	0.00870454					0.00150902				0.032947	0.0402407	0.0908768	0.00201203
Chlorophyta	Oocystis solitaria	0.00386306	0.0850868	0.0171805	0.00150902	0.0228869	0.0908209	0.0348676	0.00251504	0.0975477	0.164675	0.0754512	0.0439533	0.013654	0.108482	0.0222761	0.00188628
Chlorophyta	Pediastrum duplex					0.0402407		0.0486426		0.12992	0.114973	0.160963	0.0494385	0.0804813		0.0183957	0.00402407
Chlorophyta	Pediastrum simplex			0.0422527		0.043594	0.482888	0.135965	0.00402407	0.114973	0.261564		0.0201203	0.0239077	0.233396	0.068984	0.0124146
Chlorophyta	Pediastrum sturmii												0.0100602	0.00844623	0.402407		0.00201203
Chlorophyta	Pediastrum tetras	0.00201203			0.00482888	0.0120722		0.0742904		0.114973	0.0574867	0.102837	0.0110662	0.0201672		0.0311865	0.00201203
Chlorophyta	Phacotus lenticularis														1.50902
Chlorophyta	Polyblepharides singularis														0.503008
Chlorophyta	Psephonema aenigmatium		0.111598	0.0707868												0.0465283
Chlorophyta	Pteromonas aculeata						0.754512								0.754512
Chlorophyta	Pteromonas angulosa					0.0528159
Chlorophyta	Quadrigula sp.		0.02858	0.00125752			0.0503008							0.100602	0.0188628	0.00251504
Chlorophyta	Radiococcus nimbatus														0.0565884
Chlorophyta	Scenedesmus acuminatus						0.0196732			0.0229947	0.0114973	0.0643851
Chlorophyta	Scenedesmus bicaudatus				0.00060361	0.00247312	0.0220765	0.00729869		0.0112099	0.0334141	0.0326955	0.004563	0.00653911	0.01319		0.00045728
Chlorophyta	Scenedesmus bijuga	0.00147378	0.0179482	0.00623476	0.000402407	0.00591035	0.0592432	0.0260065	0.00273133	0.0288781	0.0653012	0.0440132	0.00512889	0.0540735	0.0146711	0.0285637	0.00101631
Chlorophyta	Scenedesmus dimorphus				0.000150902	0.000607802		0.0137032	0.00024836	0.0219931	0.0246564	0.0670678	0.00142519	0.0120289	0.0117369	0.00188628	0.000106127
Chlorophyta	Scenedesmus furcuato							0.0204862			0.034492					0.00735829
Chlorophyta	Scenedesmus granulatus											0.0167669		0.0138327
Chlorophyta	Scenedesmus quadricauda	0.000335339	0.0014633	0.000704212	0.00144866	0.00497978	0.0264694	0.150953	0.00188326	0.155401	0.125033	0.207239	0.0340177	0.116502	0.0714674	0.0172388	0.00216275
Chlorophyta	Schroederia nitzschioides									0.377256		0.285038				0.113177	0.0213778
Chlorophyta	Schroederia setigera	0.0150902		0.0560266		0.136567	0.394023	0.17246	0.00754512		0.215575			0.052251	0.738416		0.0240072
Chlorophyta	Schroederia spiralis	0.00720216	0.0215575		0.0094314	0.108147		0.123956		0.402317	0.409592	2.31384	0.168148	0.232207	0.39067	0.148855	0.0190762
Chlorophyta	Selenastrum sp.	0.000377256	0.00581399	0.000440132	0.000100602	0.00144615	0.00475063	0.00974945		0.0301266	0.00718583	0.060361	0.00977273	0.00525956	0.00301805		0.000293421
Chlorophyta	Staurastrum gracile			0.0113177	0.00301805
Chlorophyta	Staurastrum manfeldtii			0.00377256												0.116949
Chlorophyta	Staurastrum planctonicum		0.0215575	0.104374						0.579358					0.148387	0.0991645
Chlorophyta	Staurodesmus alternans			0.00251504
Chlorophyta	Tetraspora sp.		0.00574867						0.0058349	0.100602		0.140842	0.0746428		0.0670678
Chlorophyta	Tetrastrum hastiferum							0.184436				0.804813	0.121441	0.0877978			0.00960288
Chlorophyta	Tetrastrum staurogeniae forme					0.0160963		0.223803	0.00241444				0.0998831	0.0345931		0.0492469	0.0018779
Chlorophyta	Tetraëdron caudatum			0.000377256		0.00264079		0.053905	0.00062876	0.028887		0.0553309	0.00980866	0.0130036			0.00276655
Chlorophyta	Tetraëdron gracile							0.0132523	0.000754512
Chlorophyta	Tetraëdron hastatum			0.00773375		0.00452707		0.0301805	0.000829964	0.0188628			0.0374023			0.0116949
Chlorophyta	Tetraëdron minimum	0.000754512	0.00215575	0.00617523	0.000876671		0.0455502	0.0369839	0.000886552	0.167232	0.0538937	0.062876	0.0211533	0.0147563	0.0251504	0.0140663	0.00285495
Chlorophyta	Tetraëdron trigonum				0.000905415	0.00377256	0.0150902	0.0125752		0.0362166	0.051738	0.0251504	0.020803				0.00226697
Chlorophyta	Tetraëdron trilobulatum		0.00215575			0.00729362	0.0244797	0.0262827	0.00271624		0.0269469	0.0301805	0.00754512	0.0304509	0.0754512	0.0362974	0.00197545
Chlorophyta	Treubaria crassispina							0.133754		0.28887	0.296416		0.0641335		0.662713	0.298571
Chrysophyta	Dinobryon sp.	0.0471685			0.00487918	0.0335339				0.163262			0.213467	0.120722
Chrysophyta	Mallomonas sp.									0.031438						0.0716787
Chrysophyta	Synura sp.					0.00352106				0.0125752
Cryptophyta	Chroomonas acuta		0.0182912						0.00251504	0.215575	0.318871	0.150902	0.0201203		0.337225
Cryptophyta	Chroomonas caudata	0.000251504							0.000924278		0.0201203	0.0150902	0.00150902			0.0043115
Cryptophyta	Cryptomonas erosa					0.0352106	0.11178		0.0251504	0.125752		0.167669	0.0251504
Cryptophyta	Cryptomonas ovata					0.0719302			0.0349088	0.422168	0.804813	0.394023	0.0434743		0.503008	0.17246
Cyanophyta	Anabaena oscillarioides	0.000838347								0.0538937	0.0898229		0.0530853		0.171459
Cyanophyta	Anabaenopsis sp.			0.0128267							0.0691636	0.0301805			0.119464
Cyanophyta	Aphanizomenon flos-aquae														0.0738181
Cyanophyta	Aphanizomenon sp.	0.0011432	0.00503008	0.154712	0.0546896		0.0174376			0.0194017	0.0355459		0.0150902	0.00270471	1.83072	0.294253	0.000402407
Cyanophyta	Chroococcus sp.	0.00039758	0.0138817	0.00184748	0.000382047	0.0114183	0.0538219	0.0464315	0.000188628	0.02233	0.123237	0.0607802	0.00240725	0.0169872	0.0870484	0.0356477
Cyanophyta	Cuspidothrix issatschenkoi	0.00112891								0.0582052	0.133549				0.13502	0.110539
Cyanophyta	Cylindrospermopsis sp.														0.313123
Cyanophyta	Dactylococcopsis sp.	0.000377256	0.0648734	0.000640131	0.000362166	0.0017731	0.00150902		0.000725841	0.0103189	0.00488637	0.00754512	0.0308676	0.0248046	0.0167879	0.0021032	0.00145865
Cyanophyta	Dolichospermum convolutus		0.00383244	0.0645108	0.0880483	0.013204	0.0481351	0.0610762		0.0251504	0.0538937		0.0104374		0.39637	0.26875
Cyanophyta	Dolichospermum eucompacta							0.0922182							0.440132
Cyanophyta	Dolichospermum sp.			0.0550165	0.00150902	0.763604	0.0619818	0.0580895		0.0174616	0.0718583			0.014633	0.0895983	0.221693	0.0008574
Cyanophyta	Leptolyngbya sp.	0.000209587					0.0167669	0.0115209	0.000301805	0.0857701	0.0796729	0.0687445		0.00216025	0.0531931	0.0109404	0.00022864
Cyanophyta	Limnothrix sp.			0.0602486	0.000452707	0.0131411	0.0478906	0.0139295	0.00176053	0.109674	2.22675	0.442144	0.12665	0.00666002	0.502526	0.0678307	0.00327047
Cyanophyta	Merismopedia minima		0.000183957			8.82779e-05	0.000212381	0.000144979	1.00602e-06	0.000257684	0.00163262	0.00702954	3.87077e-05	0.000261516	0.00043527	0.000330405	4.02407e-06
Cyanophyta	Merismopedia punciata				0.00010865				6.0361e-05		0.00810562	0.0131788	0.000905415
Cyanophyta	Microcystis sp.		0.000538937			0.000503008	0.00497028	0.0194963			0.00179646
Cyanophyta	Oscillatoria agardhii														0.0100602
Cyanophyta	Oscillatoria anguina						0.2666
Cyanophyta	Oscillatoria okni						0.00804813
Cyanophyta	Oscillatoria princeps						5.53309								5.03008
Cyanophyta	Oscillatoria sancta														0.0167669
Cyanophyta	Oscillatoria subbrevis					0.00176053	0.0326396				0.0150902				0.0647204	0.0270654
Cyanophyta	Oscillatoria tenuis					0.0264079	1.07219	0.0882199			0.0855114			0.0139413	0.25979	0.00264079
Cyanophyta	Planktolyngbya circumcreta	0.00068592												0.00781955	0.00226354		0.000993822
Cyanophyta	Planktothrix sp.														0.000754512	0.00980866
Cyanophyta	Pseudoanabaena anagnostidis				0.00060361		0.0335339			0.008623	0.0468277		0.0587082		0.0754512
Cyanophyta	Pseudoanabaena limnetica	0.000150902	0.00117804	0.0586298	0.000286715	0.000842539	0.0423645	0.00149106	0.000113177	0.94297	0.47554	0.18561	0.0213275	0.00323995	0.561762	0.239346	0.000330182
Cyanophyta	Raphidiopsis sinensia														0.0748923
Cyanophyta	Raphidiopsis sp.							0.00662104		0.0227926	0.295203	0.187231					0.00040012
Cyanophyta	Rhabdogloea sp.	0.000754512	0.0043115			0.00880264	0.0142519	0.0989065	0.00159705	0.0877749	0.70511	1.03955	0.0218809	0.0634567	0.0569405	0.0246115	0.00111119
Cyanophyta	Spirulina platensis						0.232851
Cyanophyta	Spirulina sp.		0.00215575							0.0109404	0.0490433	0.14319	0.0215814
Cyanophyta	Spirulina subsalsa							0.0311755
Cyanophyta	Synechocystis minuscula		0.000843519	0.000158305	8.08406e-06	8.34155e-05	0.00230545	0.000185726	1.36315e-05	0.000621844	0.0045118	0.00187371	5.60495e-05	0.00167402	0.00133549	9.2817e-05	3.07394e-06
Dinophyta	Ceratium hirundinella	0.149886	0.359292	0.062876	0.15719											1.7246
Dinophyta	Glenodinium pulvisculus									0.718583
Dinophyta	Gymnodimium aeruginosum	0.0206729	0.11432		0.00359292	0.100602			0.0213778	0.853318	2.01203	1.08985	0.44612		0.22845	0.417676	0.00838347
Dinophyta	Peridinium bipes			0.0062876		0.062876			0.0125752		1.18566	0.503008
Dinophyta	Peridinium cunningtonnii				0.0282942			0.417884		0.606305	7.75261	1.81083			1.13177	0.350848
Dinophyta	Peridinium inconspicuum	0.0188628													0.0377256
Dinophyta	Peridinium penardiforme	0.0205776	0.0823104
Dinophyta	Peridinium pusillum	0.0352106	0.048341								1.20722
Euglenophyta	Euglena clavata										0.215575
Euglenophyta	Khawkinea acutecaudata					0.0905415										0.233899
Euglenophyta	Khawkinea variabilis								0.0181083			0.60361				0.25869
Euglenophyta	Phacus agilis												0.0226354
Euglenophyta	Phacus pyrum										0.377256			0.150902
Euglenophyta	Strombomonas borystheniensis					0.060361								0.110514
Euglenophyta	Strombomonas fluviatilis					0.0578459					0.287433			0.0743696
Euglenophyta	Strombomonas fusiformis													0.0452707
Euglenophyta	Strombomonas rotunda								0.0100602					0.0754512
Euglenophyta	Trachelomonas felix		0.0215575		0.00215575						0.215575					0.00754512
Euglenophyta	Trachelomonas oblonga											0.0402407
Euglenophyta	Trachelomonas planctonica							0.125752			0.359292	1.00602
Euglenophyta	Trachelomonas volvocina	0.00754512	0.0215575		0.00905415									0.0565884
Xanthophyta	Botrydiopsis sp.	0.29425		0.0113444
Xanthophyta	Gonyostomum depressum								0.0062876							0.191772
Note. Biomass values are summed by Latin name within each lake-season combination when duplicate records occur; blank cells indicate that the species was not detected in the corresponding lake-season combination in the supplied worksheets.
